# Supplementary material for: Streptococcus thermophilus JM905—Strain Carbon Source Utilization and Its Fermented Milk Metabolic Profile at Different Fermentation Stages
Source: Foods. 2023 Oct 8;12(19):3690. doi: 10.3390/foods12193690 (PMC10572528; doi:10.3390/foods12193690)
Supplement: Supplementary file 1 [file foods-12-03690-s001.zip]

Archive with 1 entries (1 files):
- foods-2622479-supplementary.pdf
